# Supplementary material for: Cardiovascular Toxicities of Ibrutinib: A Pharmacovigilance Study Based on the United States Food and Drug Administration Adverse Event Reporting System Database
Source: Pharmaceuticals (Basel). 2023 Jan 9;16(1):98. doi: 10.3390/ph16010098 (PMC9863914; doi:10.3390/ph16010098)
Supplement: Supplementary file 1 [file pharmaceuticals-16-00098-s001.zip]

Archive with 1 entries (1 files):
- pharmaceuticals-1970457-supplementary .pdf
